# Supplementary material for: Natural Intra- and Interclade Human Hybrid Schistosomes in Africa with Considerations on Prevention through Vaccination
Source: Microorganisms. 2021 Jul 8;9(7):1465. doi: 10.3390/microorganisms9071465 (PMC8305539; doi:10.3390/microorganisms9071465)
Supplement: Supplementary file 1 [file microorganisms-09-01465-s001.zip]

Archive with 1 entries (1 files):
- microorganisms-1287778-supplementary.pdf
